# Supplementary material for: Global transcriptomic response of Escherichia coli to p-coumaric acid
Source: Microb Cell Fact. 2022 Jul 20;21:148. doi: 10.1186/s12934-022-01874-6 (PMC9301823; doi:10.1186/s12934-022-01874-6)
Supplement: Supplementary file 2 — Additional file 2: Table S2. Transcript levels of differentially expressed genes after 20 and 60 minutes of exposure to p-CA. [file 12934_2022_1874_MOESM2_ESM.xlsx]

## Sheet: Response after p-CA 
Gene	Description	Fold change Response 20 min after p-CA	Fold change Response 60 min after p-CA	COG_class	COG_name
ompC	Outer membrane porin C. Mediates the non-specific diffusion of small solutes such as sugars, ions and amino acids. The major non-specific OM porins of E. coli K-12	-6.05551	-5.74508	M	Cell wall/membrane/envelope biogenesis
ompF	Outer membrane porin F. Mediates the non-specific diffusion of small solutes such as sugars, ions and amino acids. The major non-specific OM porins of E. coli K-12	-5.65888	-5.40863	M	Cell wall/membrane/envelope biogenesis
yddL	Putative uncharacterized protein YddL	-5.07054	ND	M	Cell wall/membrane/envelope biogenesis
yehK	Uncharacterized protein YehK	-4.49792	ND	S	Function unknown
phnC	Part of the ABC transporter complex PhnCDE involved in phosphonates import. Responsible for energy coupling to the transport system	-4.49578	ND	P	Inorganic ion transport and metabolism
frvA	Putative PTS enzyme IIA component FrvA. Protein with similarity to the IIA domain of the PTS Enzyme IIs specific for mannitol and fructose	-4.46621	ND	G	Carbohydrate transport and metabolism
phnM	Phosphonate metabolism protein PhnM	-4.42263	ND	P	Inorganic ion transport and metabolism
yghW	DUF2623 domain-containing protein YghW. ΔyghW strain has increased n-butanol tolerance	-4.36714	-2.59547	S	Function unknown
tnaC	The TnaC leader peptide is required for regulation by attenuation of the tnaCAB operon. The tnaCAB operon codes for two key enzymes in tryptophan metabolism	-4.34328	ND	S	Function unknown
yghG	Lipoprotein YghG. Cellular response to DNA damage stimulus	-4.28859	-2.78864	M	Cell wall/membrane/envelope biogenesis
modA	Molybdate-binding periplasmic	-4.24702	-3.05105	P	Inorganic ion transport and metabolism
napF	Ferredoxin-type protein	-4.11904	ND	C	Energy production and conversion
ykfM	Uncharacterized protein YkfM	-3.95769	ND	S	Function unknown
ylcH	DLP12 prophage; uncharacterized protein YlcH	-3.92004	-5.32376	-	-
phnF	Putative transcriptional regulator PhnF	-3.80536	ND	K	Transcription
araD	L-ribulose-5-phosphate 4-epimerase AraD	-3.7888	ND	G	Carbohydrate transport and metabolism
mhpA	Catalyzes the insertion of one atom of molecular oxygen into position 2 of the phenyl ring of 3-(3- hydroxyphenyl)propionate (3-HPP) and hydroxycinnamic acid (3HCI)	-3.73338	ND	CH	Energy production and conversion;Coenzyme transport and metabolism
glaH	May be involved in the control of utilization of gamma- aminobutyric acid. GlaH is a glutarate dioxygenase that stereospecifically produces L-2-hydroxyglutarate	-3.73159	ND	C	Energy production and conversion
borD	DLP12 prophage; prophage lipoprotein BorD	-3.61326	-3.21431	S	Function unknown
adeQ	Adenine transmembrane transporter activity	-3.57654	ND	S	Function unknown
phnG	Carbon-phosphorus lyase core complex subunit PhnG	-3.57531	ND	P	Inorganic ion transport and metabolism
yiaW	Protein of unknown function (DUF3302)	-3.56289	ND	S	Function unknown
yjbF	Involved in the production of an extracellular polysaccharide	-3.5533	ND	M	Cell wall/membrane/envelope biogenesis
fixC	Could be part of an electron transfer system required for anaerobic carnitine reduction	-3.51941	ND	C	Energy production and conversion
yiaM	2,3-diketo-L-gulonate:Na+ symporter - membrane subunit	-3.51641	ND	G	Carbohydrate transport and metabolism
gabD	Succinate-semialdehyde dehydrogenase (NADP+) GabD	-3.49006	ND	C	Energy production and conversion
pyrB	Aspartate carbamoyltransferase catalytic subunit	-3.46789	ND	F	Nucleotide transport and metabolism
eutT	Ethanolamine utilization cobalamin adenosyltransferase	-3.45511	ND	F	Nucleotide transport and metabolism
mglB	Wtih MglAC is involved in the transport of beta-methylgalactoside	-3.42736	ND	G	Carbohydrate transport and metabolism
malK	Part of the ABC transporter complex MalEFGK involved in maltose maltodextrin import. Responsible for energy coupling to the transport system	-3.4186	ND	P	Inorganic ion transport and metabolism
sdhD	Succinate dehydrogenase hydrophobic membrane anchor subunit	-3.36406	ND	C	Energy production and conversion
nrfD	Putative menaquinol-cytochrome c reductase subunit NrfD	-3.32526	ND	P	Inorganic ion transport and metabolism
yegR	Uncharacterized protein YegR	-3.32386	ND	S	Function unknown
yiaO	Part of the tripartite ATP-independent periplasmic (TRAP) transport system YiaMNO involved in the uptake of 2,3- diketo-L-gulonate	-3.31733	ND	G	Carbohydrate transport and metabolism
eutN	May be involved in the formation of a specific microcompartment in the cell in which the metabolism of potentially toxic by-products takes place	-3.30331	ND	CQ	Energy production and conversion;Secondary metabolites biosynthesis, transport, and catabolism
phnJ	Catalyzes the breakage of the C-P bond in alpha-D-ribose 1-methylphosphonate 5-phosphate (PRPn) forming alpha-D-ribose	-3.29328	ND	H	Coenzyme transport and metabolism
ygjH	tRNA aminoacylation for protein translation	-3.25877	ND	J	Translation, ribosomal structure and biogenesis
kdpA	K+ transporting P-type ATPase subunit KdpA. Part of the high-affinity ATP-driven potassium transport (or Kdp) system	-3.24988	ND	P	Inorganic ion transport and metabolism
astC	Succinylornithine transaminase	-3.2342	ND	E	Amino acid transport and metabolism
ypdE	Has a broad aminopeptidase activity. Aminopeptidase activity stops at the residue before the first proline in the peptide	-3.22905	ND	G	Carbohydrate transport and metabolism
ycjO	Putative ABC transporter membrane subunit YcjO	-3.22633	ND	P	Inorganic ion transport and metabolism
atoD	Acetate CoA-transferase activity	-3.22237	ND	I	Lipid transport and metabolism
yahF	Putative acyl-CoA synthetase YahF	-3.19744	ND	C	Energy production and conversion
agaB	Galactosamine-specific PTS enzyme IIB component	-3.19458	ND	G	Carbohydrate transport and metabolism
ugpE	sn-glycerol 3-phosphate ABC transporter membrane subunit UgpE	-3.1732	ND	G	Carbohydrate transport and metabolism
hyfD	Hydrogenase 4 component D	-3.15582	ND	CP	Energy production and conversion;Inorganic ion transport and metabolism
modB	Molybdenum transport system permease protein ModB	-3.14382	ND	P	Inorganic ion transport and metabolism
yaaU	Uncharacterised member of the Sugar Porter (SP) family within the major facilitator superfamily (MFS) of transporters	-3.13928	ND	P	Inorganic ion transport and metabolism
codB	Required for cytosine transport into the cell	-3.12006	ND	F	Nucleotide transport and metabolism
glcD	Glycolate dehydrogenase, putative FAD-linked subunit	-3.10856	ND	C	Energy production and conversion
ygjJ	Uncharacterized protein	-3.10425	ND	S	Function unknown
lamB	Maltose outer membrane channel / phage lambda receptor protein	-3.10198	ND	M	Cell wall/membrane/envelope biogenesis
phnH	Together with PhnG, PhnI and PhnL is required for the transfer of the ribose triphosphate moiety from ATP to methyl phosphonate	-3.09283	ND	P	Inorganic ion transport and metabolism
yghT	Putative ATP-binding protein YghT	-3.08988	ND	F	Nucleotide transport and metabolism
ompW	Outer membrane protein W. OmpW is a receptor for Colicin S4	-3.08549	ND	M	Cell wall/membrane/envelope biogenesis
ssnA	Putative aminohydrolase SsnA. SsnA has similarity to allantoinase enzymes	-3.07482	ND	F	Nucleotide transport and metabolism
yafT	Lipoprotein YafT	-3.06237	ND	S	Function unknown
yrhB	Putative heat shock chaperone	-3.06145	ND	S	Function unknown
fixB	FixA and FixB are required for anaerobic carnitine reduction	-3.04849	ND	C	Energy production and conversion
fixA	FixA and FixB are required for anaerobic carnitine reduction	-3.04824	ND	C	Energy production and conversion
mglA	D-galactose/methyl-galactoside ABC transporter ATP binding subunit. Responsible for energy coupling to the transport system	-3.04104	ND	P	Inorganic ion transport and metabolism
pyrI	Involved in allosteric regulation of aspartate carbamoyltransferase	-3.04094	ND	F	Nucleotide transport and metabolism
yfjW	CP4-57 prophage; uncharacterized protein YfjW	-3.0268	ND	S	Function unknown
yfbL	Peptidase family M28	-3.01759	ND	S	Function unknown
yiaY	NAD-dependent L-threonine dehydrogenase activity	-2.99991	ND	C	Energy production and conversion
yjcH	DUF485 domain-containing inner membrane protein YjcH	-2.99812	ND	S	Function unknown
tdcA	Transcriptional regulator. TdcA participates in controlling genes (tdc operon) involved in transport and metabolism of threonine and serine	-2.99487	ND	K	Transcription
yhdU	Protein of unknown function (DUF2556)	-2.98646	ND	S	Function unknown
mdtP	Could be involved in resistance to puromycin, acriflavine and tetraphenylarsonium chloride	-2.97815	ND	MU	Cell wall/membrane/envelope biogenesis;Intracellular trafficking, secretion, and vesicular transport
wza	Polysaccharide export protein	-2.97084	ND	M	Cell wall/membrane/envelope biogenesis
nrfF	Formate-dependent nitrite reductase complex subunit	-2.92032	ND	P	Inorganic ion transport and metabolism
ttdA	L(+)-tartrate dehydratase subunit α	-2.89046	ND	C	Energy production and conversion
phnI	Nucleosidase activity, producing D-ribose-5-triphosphate and the free base from GTP and ATP	-2.86328	ND	P	Inorganic ion transport and metabolism
yhfX	Putative PLP-binding protein YhfX	-2.83306	ND	E	Amino acid transport and metabolism
yhfW	Phosphopentomutase activity	-2.82793	ND	G	Carbohydrate transport and metabolism
lhgD	L-2-hydroxyglutarate oxidase LhgO	-2.8126	ND	C	Energy production and conversion
iraM	Inhibits RpoS proteolysis by regulating RssB activity, thereby increasing the stability of the sigma stress factor RpoS during magnesium starvation	-2.80106	ND	K	Transcription
cheR	Methylation of the membrane-bound methyl-accepting chemotaxis proteins (MCP) to form gamma-glutamyl methyl ester residues in MCP	-2.79844	ND	J	Translation, ribosomal structure and biogenesis
napH	Ferredoxin-type protein, NapH	-2.79801	ND	C	Energy production and conversion
yihO	Transporter	-2.7808	ND	G	Carbohydrate transport and metabolism
wcaE	Colanic acid biosynthesis glycosyl transferase	-2.77087	ND	S	Function unknown
phnN	Catalyzes the phosphorylation of ribose 1,5-bisphosphate to 5-phospho-D-ribosyl alpha-1-diphosphate (PRPP)	-2.76307	ND	F	Nucleotide transport and metabolism
ddpX	Catalyzes hydrolysis of the D-alanyl-D-alanine dipeptide	-2.75504	ND	M	Cell wall/membrane/envelope biogenesis
ymgG	Glycine-zipper domain	-2.75455	ND	S	Function unknown
hycB	Formate hydrogenlyase	-2.73555	ND	C	Energy production and conversion
ydcV	ABC transporter (permease)	-2.73415	ND	P	Inorganic ion transport and metabolism
acs	Catalyzes the conversion of acetate into acetyl-CoA (AcCoA), an essential intermediate at the junction of anabolic and catabolic pathways	-2.72822	ND	F	Nucleotide transport and metabolism
ypjC	DUF5507 domain-containing protein YpjC	-2.72189	ND	-	-
hybO	This is one of three E.coli hydrogenases synthesized in response to different physiological conditions. HYD2 is involved in hydrogen uptake	-2.7159	ND	C	Energy production and conversion
nrfE	May be required for the biogenesis of c-type cytochromes	-2.7097	ND	O	Post-translational modification, protein turnover, and chaperones
argT	Lysine/arginine/ornithine ABC transporter periplasmic binding protein	-2.68989	ND	ET	Amino acid transport and metabolism;Signal transduction mechanisms
ydcL	Protein of unknown function (DUF3313)	-2.68975	-3.21976	M	Cell wall/membrane/envelope biogenesis
rihB	Hydrolyzes cytidine or uridine to ribose and cytosine or uracil, respectively. Has a clear preference for cytidine over uridine. Strictly specific for ribonucleosides	-2.68151	ND	F	Nucleotide transport and metabolism
ydjL	Zinc ion binding	-2.67192	ND	C	Energy production and conversion
ptsA	Putative PTS multiphosphoryl transfer protein PtsA. Encodes a protein with similarity to sugar phosphotransferase system (PTS) components	-2.66101	ND	G	Carbohydrate transport and metabolism
fimA	Type 1 fimbriae major subunit, the major subunit of the Escherichia coli type 1 fimbriae (pili)	-2.66049	-2.61123	NU	Cell motility;Intracellular trafficking, secretion, and vesicular transport
cmtB	Mannitol-specific PTS enzyme IIA component CmtB	-2.65094	ND	G	Carbohydrate transport and metabolism
rhaT	Uptake of L-rhamnose across the boundary membrane with the concomitant transport of protons into the cell (symport system)	-2.64682	ND	EG	Amino acid transport and metabolism;Carbohydrate transport and metabolism
yqgD	Protein of unknown function (DUF2684)	-2.63494	ND	S	Function unknown
ugpA	Probably responsible for the translocation of the substrate across the membrane	-2.62434	ND	G	Carbohydrate transport and metabolism
ymgI	Uncharacterized protein YmgI	-2.61752	-3.1236	S	Function unknown
uraA	Permease	-2.61432	ND	F	Nucleotide transport and metabolism
sdhB	Belongs to the succinate dehydrogenase fumarate reductase iron-sulfur protein family	-2.60872	ND	C	Energy production and conversion
rhaD	Catalyzes the reversible cleavage of L-rhamnulose-1- phosphate to dihydroxyacetone phosphate (DHAP) and L-lactaldehyde	-2.6006	ND	G	Carbohydrate transport and metabolism
citF	Citrate (pro-3S)-lyase alpha chain	-2.59242	ND	C	Energy production and conversion
wcaD	Colanic acid polymerase, slime layer organization	-2.59099	ND	S	Function unknown
eutD	Phosphate acetyltransferase activity	-2.58717	ND	C	Energy production and conversion
fliP	Plays a role in the flagellum-specific transport system	-2.58198	ND	N	Cell motility
nrfB	Plays a role in nitrite reduction	-2.5807	ND	C	Energy production and conversion
glcG	Putative heme-binding protein GlcG, possibly involved in utilization of glycolate and propanediol	-2.57701	ND	S	Function unknown
pitB	Metal phosphate:H+ symporter PitB	-2.57383	ND	P	Inorganic ion transport and metabolism
ulaC	L-ascorbate specific PTS enzyme IIA component	-2.56807	ND	G	Carbohydrate transport and metabolism
ppdA	Prokaryotic N-terminal methylation motif	-2.55884	ND	NU	Cell motility;Intracellular trafficking, secretion, and vesicular transport
yihQ	Belongs to the glycosyl hydrolase 31 family	-2.55458	ND	G	Carbohydrate transport and metabolism
argK	Methylmalonyl-CoA mutase-interacting GTPase YgfD	-2.5533	ND	E	Amino acid transport and metabolism
ybcN	Bubble DNA binding	-2.55305	ND	S	Function unknown
glcE	Glycolate dehydrogenase activity	-2.54792	ND	C	Energy production and conversion
lyx	Catalyzes the phosphorylation of L-xylulose and 3-keto- L-gulonate. Is involved in L-lyxose utilization via xylulose	-2.54215	ND	G	Carbohydrate transport and metabolism
symE	Involved in the degradation and recycling of damaged RNA. It is itself a target for degradation by the ATP-dependent protease Lon	-2.54141	ND	J	Translation, ribosomal structure and biogenesis
yfjP	GTP binding	-2.53324	ND	S	Function unknown
yehD	Part of the yehABCD fimbrial operon. Could contribute to adhesion to various surfaces in specific environmental niches	-2.53286	ND	NU	Cell motility;Intracellular trafficking, secretion, and vesicular transport
uxaA	Altronate dehydratase activity. Altronate dehydratase catalyzes the final reaction of the galacturonate branch of the hexuronate degradation pathway	-2.52241	-2.23439	G	Carbohydrate transport and metabolism
treB	PTS system, trehalose-specific	-2.50485	ND	G	Carbohydrate transport and metabolism
sgbU	Catalyzes the isomerization of L-xylulose-5-phosphate to L-ribulose-5-phosphate (Potential). May be involved in the utilization of 2,3-diketo-L-gulonate	-2.48717	ND	G	Carbohydrate transport and metabolism
appY	Helix-turn-helix domain	-2.48684	ND	K	Transcription
gabT	Belongs to the class-III pyridoxal-phosphate-dependent aminotransferase family	-2.48659	ND	E	Amino acid transport and metabolism
fadI	Catalyzes the final step of fatty acid oxidation in which acetyl-CoA is released and the CoA ester of a fatty acid two carbons shorter is formed	-2.4783	ND	I	Lipid transport and metabolism
yghD	Involved in a type II secretion system (T2SS, formerly general secretion pathway, GSP) for the export of proteins	-2.47711	ND	U	Intracellular trafficking, secretion, and vesicular transport
wzxC	Lipopolysaccharide biosynthetic process	-2.47256	ND	S	Function unknown
uacT	Proton-dependent high-capacity transporter for uric acid	-2.46908	ND	F	Nucleotide transport and metabolism
uxaC	Glucuronate isomerase	-2.46831	ND	G	Carbohydrate transport and metabolism
tar	Methyl-accepting chemotaxis protein II	-2.46424	ND	NT	Cell motility;Signal transduction mechanisms
kbaZ	Putative tagatose-1,6-bisphosphate aldolase 1 chaperone	-2.46355	ND	G	Carbohydrate transport and metabolism
gmd	Catalyzes the conversion of GDP-D-mannose to GDP-4- dehydro-6-deoxy-D-mannose	-2.45116	ND	F	Nucleotide transport and metabolism
psuK	Pseudouridine kinase activity	-2.44792	ND	G	Carbohydrate transport and metabolism
ulaG	Probably catalyzes the hydrolysis of L-ascorbate-6-P into 3-keto-L-gulonate-6-P. Is essential for L-ascorbate utilization under anaerobic conditions	-2.43355	ND	S	Function unknown
rspA	May be a bifunctional dehydratase that utilizes both D-mannonate and D-altronate as substrates	-2.43306	-2.21085	M	Cell wall/membrane/envelope biogenesis
ygcS	Transmembrane transporter activity	-2.42516	ND	P	Inorganic ion transport and metabolism
metE	Catalyzes the transfer of a methyl group from 5- methyltetrahydrofolate to homocysteine resulting in methionine formation	-2.42098	ND	E	Amino acid transport and metabolism
hypA	Probably plays a role in a hydrogenase nickel cofactor insertion step	-2.41845	ND	S	Function unknown
astD	Catalyzes the NAD-dependent reduction of succinylglutamate semialdehyde into succinylglutamate	-2.41678	ND	C	Energy production and conversion
yobF	Protein of unknown function (DUF2627)	-2.41151	ND	S	Function unknown
rclA	Pyridine nucleotide-disulfide oxidoreductase	-2.38724	ND	C	Energy production and conversion
ycjP	ABC transporter permease protein YcjP	-2.3731	ND	P	Inorganic ion transport and metabolism
tdcB	Catalyzes the anaerobic formation of alpha-ketobutyrate and ammonia from threonine in a two-step reaction	-2.36545	ND	E	Amino acid transport and metabolism
priB	Binds single-stranded DNA at the primosome assembly site (PAS). During primosome assembly it facilitates the complex formation between PriA and DnaT	-2.35958	-2.24326	L	Replication, recombination and repair
arsR	Transcriptional repressor for the arsEFG operon. ArsE is a trans-acting regulatory protein which controls its own expression	-2.35927	ND	K	Transcription
dkgB	Catalyzes the reduction of 2,5-diketo-D-gluconic acid (25DKG) to 2-keto-L-gulonic acid (2KLG)	-2.35552	ND	S	Function unknown
yhcC	4 iron, 4 sulfur cluster binding	-2.33884	ND	S	Function unknown
ogrK	Cryptic version of the phage P2 OGR protein which acts as an activator of P2 late transcription	-2.33147	-2.96516	K	Transcription
actP	Cation acetate symporter ActP	-2.33109	ND	P	Inorganic ion transport and metabolism
allD	AllD plays a pivotal role as a metabolic branch-point enzyme in nitrogen utilization via the assimilation of allantoin	-2.33017	ND	C	Energy production and conversion
araB	Belongs to the ribulokinase family	-2.32843	ND	F	Nucleotide transport and metabolism
carA	Carbamoyl-phosphate synthetase glutamine chain	-2.32144	ND	F	Nucleotide transport and metabolism
ycjQ	Oxidoreductase activity	-2.31807	ND	E	Amino acid transport and metabolism
fadH	Functions as an auxiliary enzyme in the beta-oxidation of unsaturated fatty acids with double bonds at even carbon positions	-2.3155	ND	C	Energy production and conversion
fadL	Involved in translocation of long-chain fatty acids across the outer membrane	-2.31019	ND	M	Cell wall/membrane/envelope biogenesis
ygjK	Glucoside hydrolase that cleaves the alpha-1,3- glucosidic linkage in nigerose	-2.3091	ND	G	Carbohydrate transport and metabolism
fecI	Belongs to the sigma-70 factor family. ECF subfamily	-2.30749	ND	K	Transcription
lldP	Transports L-lactate across the membrane. Can also transport D-lactate and glycolate. Seems to be driven by a proton motive force	-2.29887	ND	C	Energy production and conversion
yjiX	Selenoprotein, putative	-2.29795	ND	S	Function unknown
nrfA	Catalyzes the reduction of nitrite to ammonia, consuming six electrons in the process	-2.29783	ND	C	Energy production and conversion
ybhH	Isomerase activity	-2.29017	ND	S	Function unknown
yfdI	CPS-53 (KpLE1) prophage; serotype-specific glucosyl transferase YfdI	-2.28947	ND	S	Function unknown
alsE	Catalyzes the reversible epimerization of D-allulose 6- phosphate to D-fructose 6-phosphate	-2.28782	ND	G	Carbohydrate transport and metabolism
eutJ	Ethanolamine utilization	-2.28397	ND	E	Amino acid transport and metabolism
lacZ	Belongs to the glycosyl hydrolase 2 family	-2.28107	ND	G	Carbohydrate transport and metabolism
yagF	Catalyzes the dehydration of D-xylonic acid to form 2- dehydro-3-deoxy-D-pentonate	-2.28066	ND	E	Amino acid transport and metabolism
yagE	Catalyze the formation of 2-keto-3-deoxy-gluconate (KDG) from pyruvate and glyceraldehyde	-2.27591	ND	EM	Amino acid transport and metabolism;Cell wall/membrane/envelope biogenesis
ylbF	Protein of unknown function (DUF2877)	-2.27356	ND	S	Function unknown
rpiR	Regulatory protein involved in rpiB gene repression. Also involved in als operon repression	-2.26478	ND	K	Transcription
sdhA	Succinate:quinone oxidoreductase, FAD binding protein	-2.25817	ND	C	Energy production and conversion
yehY	Permease protein	-2.25023	ND	P	Inorganic ion transport and metabolism
yqgB	Virulence promoting factor	-2.24973	ND	S	Function unknown
rutF	Catalyzes the reduction of FMN to FMNH2 which is used to reduce pyrimidine by RutA via the Rut pathway	-2.24929	ND	C	Energy production and conversion
rplW	One of the early assembly proteins it binds 23S rRNA. Forms the main docking site for trigger factor binding to the ribosome	-2.24884	-2.26211	J	Translation, ribosomal structure and biogenesis
carB	Carbamoyl-phosphate synthetase ammonia chain	-2.24314	ND	F	Nucleotide transport and metabolism
thiH	2-iminoacetate synthase activity	-2.24189	ND	H	Coenzyme transport and metabolism
folX	Tetrahydromonapterin biosynthesis	-2.23783	ND	H	Coenzyme transport and metabolism
yfdF	Protein YfdF	-2.2145	ND	-	-
yeaW	Belongs to the bacterial ring-hydroxylating dioxygenase alpha subunit family. CntA subfamily	-2.21076	ND	P	Inorganic ion transport and metabolism
ydjI	Aldehyde-lyase activity	-2.20781	ND	G	Carbohydrate transport and metabolism
thiG	Catalyzes the rearrangement of 1-deoxy-D-xylulose 5- phosphate (DXP) to produce the thiazole phosphate moiety of thiamine	-2.19752	ND	H	Coenzyme transport and metabolism
rpmH	Belongs to the bacterial ribosomal protein bL34 family	-2.1973	ND	J	Translation, ribosomal structure and biogenesis
hybA	Participates in the periplasmic electron-transferring activity of hydrogenase 2 during its catalytic turnover	-2.19721	ND	C	Energy production and conversion
yjgM	Transferase activity, transferring acyl groups	-2.18825	ND	K	Transcription
eutH	Ethanolamine utilization protein	-2.18579	ND	E	Amino acid transport and metabolism
nagB	Catalyzes the reversible isomerization-deamination of glucosamine 6-phosphate (GlcN6P) to form fructose 6-phosphate (Fru6P) and ammonium ion	-2.18533	ND	F	Nucleotide transport and metabolism
ytfH	Putative transcriptional regulator YtfH	-2.18533	ND	K	Transcription
modC	Part of the ABC transporter complex ModABC involved in molybdenum import. Responsible for energy coupling to the transport system	-2.18089	ND	P	Inorganic ion transport and metabolism
metF	Methylenetetrahydrofolate reductase	-2.1736	ND	E	Amino acid transport and metabolism
prlF	Antitoxin component of a type II toxin-antitoxin (TA) system. Also acts as a transcription factor	-2.16965	-2.38593	K	Transcription
ygeH	Intracellular signal transduction	-2.1677	ND	K	Transcription
yibL	Protein of unknown function (DUF2810)	-2.1641	ND	S	Function unknown
yagH	Cell wall polysaccharide metabolic process	-2.16188	ND	G	Carbohydrate transport and metabolism
yddA	ATPase activity, coupled to movement of substances	-2.15765	ND	P	Inorganic ion transport and metabolism
nanE	Converts N-acetylmannosamine-6-phosphate (ManNAc-6-P) to N-acetylglucosamine-6-phosphate (GlcNAc-6-P)	-2.14904	ND	G	Carbohydrate transport and metabolism
yecJ	Protein of unknown function (DUF2766)	-2.14752	ND	S	Function unknown
mglC	D-galactose/methyl-galactoside ABC transporter membrane subunit	-2.14642	ND	G	Carbohydrate transport and metabolism
ycjM	Catalyzes the reversible phosphorolysis of glucosylglycerate into alpha-D-glucose 1-phosphate (Glc1P) and D- glycerate	-2.13645	ND	G	Carbohydrate transport and metabolism
lldD	Catalyzes the conversion of L-lactate to pyruvate. Is coupled to the respiratory chain	-2.13512	ND	C	Energy production and conversion
mhpF	Catalyzes the conversion of acetaldehyde to acetyl-CoA, using NAD(H) and coenzyme A	-2.11822	ND	Q	Secondary metabolites biosynthesis, transport, and catabolism
yehM	Protein containing a von Willebrand factor type A (vWA) domain	-2.118	ND	S	Function unknown
malM	Maltose operon periplasmic	-2.10954	ND	S	Function unknown
tsx	Nucleoside-specific channel-forming protein Tsx	-2.1031	ND	M	Cell wall/membrane/envelope biogenesis
yqeC	ATP binding	-2.10185	ND	M	Cell wall/membrane/envelope biogenesis
yghJ	N-terminal domain of M60-like peptidases	-2.10142	ND	M	Cell wall/membrane/envelope biogenesis
garL	Catalyzes the reversible retro-aldol cleavage of both 5- keto-4-deoxy-D-glucarate and 2-keto-3-deoxy-D-glucarate to pyruvate and tartronic semialdehyde	-2.09269	ND	G	Carbohydrate transport and metabolism
flgD	Required for flagellar hook formation. May act as a scaffolding protein	-2.09237	ND	N	Cell motility
atpF	F(1)F(0) ATP synthase produces ATP from ADP in the presence of a proton or sodium gradient	-2.0902	ND	C	Energy production and conversion
yecH	Protein of unknown function (DUF2492)	-2.08742	ND	S	Function unknown
lldR	Represses the lctPRD operon	-2.08295	ND	K	Transcription
ydcA	Protein YdcA	-2.08137	ND	S	Function unknown
gloA	Catalyzes the conversion of hemimercaptal, formed from methylglyoxal and glutathione, to S-lactoylglutathione	-2.0799	ND	E	Amino acid transport and metabolism
eutP	Ethanolamine metabolic process	-2.07968	ND	E	Amino acid transport and metabolism
yhbX	Sulfuric ester hydrolase activity	-2.07902	ND	S	Function unknown
yehQ	SWIM zinc finger	-2.07195	ND	S	Function unknown
prpR	Propionate catabolism operon regulatory protein	-2.06554	ND	K	Transcription
ppa	Catalyzes the hydrolysis of inorganic pyrophosphate (PPi) forming two phosphate ions	-2.06027	ND	C	Energy production and conversion
napA	Nitrate reductase (NAP). Only expressed at high levels during aerobic growth. NapAB complex receives electrons from the membrane-anchored tetraheme protein NapC	-2.0594	ND	C	Energy production and conversion
mhpR	Activator of the mhpABCDFE operon coding for components of the 3-hydroxyphenylpropionate degradation pathway	-2.05678	ND	K	Transcription
csiE	Regulation of nucleic acid-templated transcription	-2.05545	ND	K	Transcription
treC	Hydrolyzes trehalose-6-phosphate to glucose and glucose 6-phosphate. Can also very effectively hydrolyzes p-nitrophenyl- alpha-D-glucopyranoside	-2.05402	ND	G	Carbohydrate transport and metabolism
bfd	Could be a general redox and or regulatory component participating in the iron storage mobilization functions of BFR	-2.0536	ND	P	Inorganic ion transport and metabolism
yobA	CopC domain-containing protein	-2.04746	-2.2509	S	Function unknown
rcdA	Regulates the expression of a number of genes involved in biofilm formation and stress response	-2.04731	ND	K	Transcription
ynfD	Protein of unknown function (DUF1161)	-2.03732	ND	S	Function unknown
yhbQ	Belongs to the UPF0213 family	-2.03592	ND	L	Replication, recombination and repair
galK	Catalyzes the transfer of the gamma-phosphate of ATP to D-galactose to form alpha-D-galactose-1-phosphate (Gal-1-P)	-2.03591	-2.01007	F	Nucleotide transport and metabolism
potG	Part of the ABC transporter complex PotABCD involved in spermidine putrescine import. Responsible for energy coupling to the transport system	-2.03293	ND	P	Inorganic ion transport and metabolism
katG	Bifunctional enzyme with both catalase and broad- spectrum peroxidase activity	-2.03268	ND	P	Inorganic ion transport and metabolism
yhfZ	Putative DNA-binding transcriptional regulator YhfZ	-2.02569	ND	K	Transcription
pppA	Cleaves type-4 fimbrial leader sequence and methylates the N-terminal (generally Phe) residue	-2.02528	ND	NOU	Cell motility;Post-translational modification, protein turnover, and chaperones;Intracellular trafficking, secretion, and vesicular transport
yfjD	Flavin adenine dinucleotide binding	2.00012	ND	P	Inorganic ion transport and metabolism
tolA	The Tol-Pal system plays a role in outer membrane invagination and septal peptidoglycan processing during cell division and is important for maintaining outer membrane integrity	2.00596	2.11143	M	Cell wall/membrane/envelope biogenesis
rsmE	rRNA (uridine-N3-)-methyltransferase activity	2.01246	ND	J	Translation, ribosomal structure and biogenesis
frmR	DNA-binding transcriptional repressor FrmR. FrmR is a formaldehyde sensor	2.02826	2.38909	S	Function unknown
pstB	Part of the ABC transporter complex PstSACB involved in phosphate import. Responsible for energy coupling to the transport system	2.03857	ND	P	Inorganic ion transport and metabolism
yeaL	Protein of unknown function (DUF441)	2.04089	ND	S	Function unknown
ydgK	Protein of unknown function (DUF2569)	2.04613	ND	S	Function unknown
rmuC	DNA recombination protein RmuC, rmuC mutant generates increased DNA inversions at mini-Tn10 sites in an rmuA mutant background	2.05326	2.12476	S	Function unknown
tusB	tRNA wobble position uridine thiolation	2.0585	ND	P	Inorganic ion transport and metabolism
gfcA	Threonine-rich inner membrane protein GfcA. Promoter region that was mapped in E. coli O127:H6 is inactivated in E. coli K-12 by the insertion of an IS1 element	2.07623	ND	S	Function unknown
ispE	Catalyzes the phosphorylation of the position 2 hydroxy group of 4-diphosphocytidyl-2C-methyl-D-erythritol	2.1105	2.20617	F	Nucleotide transport and metabolism
cnu	H-NS- and StpA-binding protein	2.11496	ND	S	Function unknown
hemB	Porphobilinogen synthase activity	2.1152	ND	H	Coenzyme transport and metabolism
gsiB	Dipeptide transport	2.12753	ND	E	Amino acid transport and metabolism
gshB	Glutathione synthase Ribosomal protein S6 modification enzyme (Glutaminyl transferase)	2.14385	ND	HJ	Coenzyme transport and metabolism; Translation, ribosomal structure and biogenesis
marC	MarC family integral membrane protein	2.15204	ND	U	Intracellular trafficking, secretion, and vesicular transport
yrbN	YrbN is expressed during exponential growth	2.15907	ND	-	-
yicL	EamA-like transporter family	2.16002	ND	EG	Amino acid transport and metabolism;Carbohydrate transport and metabolism
hemG	Menaquinone-dependent protoporphyrinogen oxidase activity	2.17381	ND	CH	Energy production and conversion; Coenzyme transport and metabolism
rimK	Is an L-glutamate ligase that catalyzes the ATP- dependent post-translational addition of glutamate residues to the C-terminus of ribosomal protein S6 (RpsF)	2.1761	ND	F	Nucleotide transport and metabolism
rsmC	rRNA (guanine-N2-)-methyltransferase activity	2.1783	ND	J	Translation, ribosomal structure and biogenesis
cysC	Adenylylsulfate kinase activity	2.19233	ND	P	Inorganic ion transport and metabolism
yjiE	Decreases the intracellular load of reactive oxygen species by up-regulating genes involved in methionine and cysteine biosynthesis	2.19648	ND	K	Transcription
nrdE	Catalyzes the biosynthesis of deoxyribonucleotides from the corresponding ribonucleotides	2.20027	ND	F	Nucleotide transport and metabolism
zntR	Bacterial-type RNA polymerase transcription factor activity, metal ion regulated sequence-specific DNA binding	2.21747	ND	K	Transcription
ycjX	YcjX-like family, DUF463	2.24011	ND	S	Function unknown
zapA	Activator of cell division through the inhibition of FtsZ GTPase activity. It is recruited early at mid-cell but it is not essential for cell division	2.25989	ND	D	Cell cycle control, cell division, chromosome partitioning
yfeO	Uncharacterised member of the Chloride Carrier/Channel Family	2.26148	ND	P	Inorganic ion transport and metabolism
alaE	L-amino acid efflux transmembrane transporter activity	2.27059	ND	U	Intracellular trafficking, secretion, and vesicular transport
ybiJ	Expression of ybiJ is induced by 2,4-dinitrotoluene (2,4-DNT), 2,4,6-trinitrotoluene (2,4,6-TNT), 1,3-dinitrobenzene (1,3-DNB), and by exposure to hydroquinone	2.27235	ND	S	Function unknown
ybjC	ΔybjC strain has increased n-butanol tolerance	2.28207	ND	S	Function unknown
mtr	Tryptophan-specific transport protein	2.28363	ND	E	Amino acid transport and metabolism
yadG	ATPase activity	2.30414	ND	V	Defense mechanisms
cysN	Sulfate adenylyltransferase (ATP) activity	2.35413	ND	P	Inorganic ion transport and metabolism
hspQ	Heat shock protein HspQ. Involved in the degradation of certain denaturated proteins, including DnaA, during heat shock stress	2.3589	2.15823	S	Function unknown
cutC	Participates in the control of copper homeostasis	2.36312	ND	P	Inorganic ion transport and metabolism
ydhJ	PFAM secretion protein HlyD family protein	2.36379	ND	V	Defense mechanisms
iraD	Anti-sigma factor antagonist activity	2.36384	2.39385	S	Function unknown
pdhR	Transcriptional repressor for the pyruvate dehydrogenase complex genes aceEF and lpd	2.36738	ND	K	Transcription
cysI	Belongs to the nitrite and sulfite reductase 4Fe-4S domain family	2.39088	ND	C	Energy production and conversion
cysA	Part of the ABC transporter complex CysAWTP involved in sulfate thiosulfate import. Responsible for energy coupling to the transport system	2.41043	ND	P	Inorganic ion transport and metabolism
lon	ATP-dependent peptidase activity	2.43209	ND	O	Post-translational modification, protein turnover, and chaperones
lysA	Diaminopimelate decarboxylase activity	2.4726	ND	E	Amino acid transport and metabolism
mdtG	Efflux pump MdtG. Major facilitator Superfamily	2.4931	2.39424	EGP	Amino acid transport and metabolism;Carbohydrate transport and metabolism;Inorganic ion transport and metabolism
deaD	Helicase activity	2.50058	ND	L	Replication, recombination and repair
cysM	Belongs to the cysteine synthase cystathionine beta- synthase family	2.52726	ND	E	Amino acid transport and metabolism
pstS	Part of the ABC transporter complex PstSACB involved in phosphate import	2.52879	ND	P	Inorganic ion transport and metabolism
tolR	The Tol-Pal system plays a role in outer membrane invagination and septal peptidoglycan processing during cell division and is important for maintaining outer membrane integrity	2.53858	2.45815	U	Intracellular trafficking, secretion, and vesicular transport
groL	Protein refolding	2.5792	ND	O	Post-translational modification, protein turnover, and chaperones
dnaJ	DnaJ modulates the substrate binding and ATPase activity of the Hsp70 chaperone, DnaK	2.58968	ND	O	Post-translational modification, protein turnover, and chaperones
yaaX	Protein of unknown function (DUF2502)	2.59829	ND	S	Function unknown
yneG	Domain of unknown function (DUF4186)	2.61739	2.61967	S	Function unknown
yeiR	Cobalamin synthesis protein	2.621	ND	P	Inorganic ion transport and metabolism
frmA	S-(hydroxymethyl)glutathione dehydrogenase activity	2.62698	2.70481	C	Energy production and conversion
hprR	Hydrogen peroxide response regulator. DNA-binding transcriptional dual regulator HprR	2.63347	2.10277	T	Signal transduction mechanisms
gsiA	ATPase activity	2.65437	ND	P	Inorganic ion transport and metabolism
ilvD	Dihydroxy-acid dehydratase activity	2.66475	ND	EG	Amino acid transport and metabolism;Carbohydrate transport and metabolism
fumC	Fumarate hydratase activity	2.69216	2.14034	C	Energy production and conversion
yeiS	Protein of unknown function (DUF2542)	2.73186	ND	S	Function unknown
bssS	Regulator of biofilm formation	2.7603	ND	S	Function unknown
phoR	Phosphate regulon sensor protein PhoR	2.79807	ND	T	Signal transduction mechanisms
phoB	Phosphate regulon transcriptional regulatory protein PhoB	2.84213	ND	T	Signal transduction mechanisms
marB	marB is part of the marRAB operon, which is known to have a role in multiple antibiotic resistance	2.86248	ND	S	Function unknown
lapB	LapB is implicated in the assembly of lipopolysaccharide (LPS)	2.87706	ND	G	Carbohydrate transport and metabolism
aaeX	DUF1656 domain-containing protein AaeX. AeeX is part of the aaeXAB operon	2.87826	2.50901	S	Function unknown
dnaK	Chaperone protein DnaK. DnaK assists in a number of cytoplasmic cellular processes including folding of nascent polypeptide chains, rescue of misfolded proteins and protein secretion	2.909	ND	O	Post-translational modification, protein turnover, and chaperones
yfeS	PF05406 family protein YfeS	2.91849	ND	S	Function unknown
clpB	Response to heat	2.93273	ND	O	Post-translational modification, protein turnover, and chaperones
inaA	Putative lipopolysaccharide kinase InaA. "internal acid-inducible"	2.93694	2.24898	T	Signal transduction mechanisms
yjcB	Family of unknown function	2.9402	ND	S	Function unknown
trpB	Tryptophan synthase activity	2.95231	ND	E	Amino acid transport and metabolism
pstC	Inorganic phosphate transmembrane transporter activity	2.97297	ND	P	Inorganic ion transport and metabolism
yafE	S-adenosylmethionine-dependent methyltransferase activity	2.97817	ND	Q	Secondary metabolites biosynthesis, transport, and catabolism
pstA	Inorganic phosphate transmembrane transporter activity	2.98075	ND	P	Inorganic ion transport and metabolism
yeeE	Inner membrane protein YeeE	2.98095	2.35787	S	Function unknown
phoU	Part of the phosphate (Pho) regulon, which plays a key role in phosphate homeostasis. PhoU is essential for the repression of the Pho regulon at high phosphate conditions	3.00872	ND	P	Inorganic ion transport and metabolism
cysU	ATPase-coupled sulfate transmembrane transporter activity	3.01181	ND	P	Inorganic ion transport and metabolism
gspO	Aspartic-type endopeptidase activity	3.02926	2.24054	NOU	Cell motility; Post-translational modification, protein turnover, and chaperones; Intracellular trafficking, secretion, and vesicular transport
azoR	Oxidoreductase activity, acting on other nitrogenous compounds as donors	3.03582	2.56204	I	Lipid transport and metabolism
ygbE	Protein of unknown function (DUF3561)	3.05212	ND	S	Function unknown
oppA	Periplasmic oligopeptide-binding protein	3.0596	ND	E	Amino acid transport and metabolism
ilvA	Catalyzes the anaerobic formation of alpha-ketobutyrate and ammonia from threonine in a two-step reaction	3.14177	ND	E	Amino acid transport and metabolism
ibpA	Belongs to the small heat shock protein (HSP20) family	3.19814	ND	O	Post-translational modification, protein turnover, and chaperones
cysH	Sulfate reduction	3.216	2.51393	EH	Amino acid transport and metabolism; Coenzyme transport and metabolism
cspB	CspB is a member of the CspA family of cold-shock proteins and is induced on transition to cold temperatures	3.22799	2.09817	K	Transcription
hicA	HicA is an mRNA interferase acting as the toxin of the HicA-HicB toxin-antitoxin system	3.41367	3.07413	N	Cell motility
groS	Binds to Cpn60 in the presence of Mg-ATP and suppresses the ATPase activity of the latter	3.45541	2.69847	O	Post-translational modification, protein turnover, and chaperones
mtgA	Peptidoglycan polymerase that catalyzes glycan chain elongation from lipid-linked precursors	3.54992	2.38494	M	Cell wall/membrane/envelope biogenesis
trpA	Tryptophan synthase activity	3.6623	ND	E	Amino acid transport and metabolism
ilvE	Branched-chain-amino-acid transaminase activity. Multifunctional enzyme that carries out the final step in valine, leucine and isoleucine biosyntheses	3.67896	ND	E	Amino acid transport and metabolism
ibpB	Belongs to the small heat shock protein (HSP20) family	3.86106	ND	O	Post-translational modification, protein turnover, and chaperones
marR	DNA-binding transcription factor activity	3.97147	3.28907	K	Transcription
nfsA	NADPH-dependent nitroreductase / NADPH-dependent quinone reductase. Catalyzes the reduction of nitroaromatic compounds using NADPH	4.01559	2.32138	C	Energy production and conversion
ykgR	Uncharacterized membrane protein YkgR	4.10023	ND	-	-
yfaH	DNA-binding transcription factor activity	4.11772	3.90738	K	Transcription
spy	ATP-independent chaperone mediated protein folding	4.17632	3.03789	NPTU	Cell motility;Inorganic ion transport and metabolism;Signal transduction mechanisms;Intracellular trafficking, secretion, and vesicular transport
bhsA	DUF1471 domain-containing multiple stress resistance outer membrane protein BhsA	4.93999	3.64367	S	Function unknown
yeeD	Putative sulfurtransferase YeeD	5.11452	4.50667	O	Post-translational modification, protein turnover, and chaperones
marA	MarA, "multiple antibiotic resistance" , participates in controlling several genes involved in resistance to antibiotics, oxidative stress, organic solvent, and heavy metals	5.19225	3.59227	K	Transcription
ilvM	Acetolactate synthase activity	5.51492	2.60845	S	Function unknown
aaeB	Forms an efflux pump with AaeA.	5.60457	3.98811	U	Intracellular trafficking, secretion, and vesicular transport
aaeA	Aromatic carboxylic acid efflux pump membrane fusion protein	5.76557	4.11428	V	Defense mechanisms
yhcN	DUF1471 domain-containing stress-induced protein YhcN. Expression of yhcN is upregulated in response to cytoplasmic acid stress	7.48123	6.07434	S	Function unknown
insD1	Transposition	12.3999	11.752	L	Replication, recombination and repair
ymgJ	uncharacterized protein YmgJ	ND	-4.60757	-	-
ymdE	Putative uncharacterized protein YmdE	ND	-3.56485	-	-
yjfI	Uncharacterized protein conserved in bacteria (DUF2170)	ND	-3.50824	S	Function unknown
ygiL	Putative fimbrial protein YgiL	ND	-3.18528	NU	Cell motility;Intracellular trafficking, secretion, and vesicular transport
ydaE	Rac prophage; zinc-binding protein	ND	-3.0612	S	Function unknown
wbbK	Putative glycosyltransferase WbbK	ND	-2.56029	M	Cell wall/membrane/envelope biogenesis
rfaS	Lipopolysaccharide core biosynthesis protein WaaS	ND	-2.55988	M	Cell wall/membrane/envelope biogenesis
grcA	Stress-induced alternate pyruvate formate-lyase subunit	ND	-2.54431	S	Function unknown
uspG	Universal stress protein G	ND	-2.48461	T	Signal transduction mechanisms
rfbX	Polyisoprenol-linked O16-antigen repeat unit flippase	ND	-2.44703	S	Function unknown
thiS	ThiS is a sulfur carrier protein that provides the sulfur source for the thiazole moiety in thiamine biosynthesis.	ND	-2.32716	H	Coenzyme transport and metabolism
yciE	DUF892 domain-containing protein YciE, is induced under osmotic stress imposed by NaCl in both aerobic and anaerobic conditions	ND	-2.28483	S	Function unknown
sodB	Superoxide dismutase (Fe). Destroys radicals which are normally produced within the cells and which are toxic to biological systems	ND	-2.24166	C	Energy production and conversion
ynaK	Rac prophage; ParB-like nuclease domain-containing protein YnaK	ND	-2.10325	K	Transcription
yahO	DUF1471 domain-containing protein YahO, response to radiation	ND	-2.07961	S	Function unknown
yjjV	Putative DNase YjjV	ND	2.23637	L	Replication, recombination and repair
yagJ	CP4-6 prophage; yagJ deletion mutant is 3-fold more sensitive to X-radiation than wild type	ND	2.24922	L	Replication, recombination and repair
cspA	Cold shock protein CspA. Is a major cold shock protein, detected only during early-log-phase growth at 37°C and during log phase after a shift from 37°C to 10°C	ND	2.28299	K	Transcription
yibT	yibT expression is downregulated in an E. coli K-12 strain engineered for increased tolerance to n-butanol	ND	2.32747	S	Function unknown
phnP	5-phospho-α-D-ribosyl 1,2-cyclic phosphate phosphodiesterase an intermediate in the catabolism of organophosphonates	ND	2.33954	P	Inorganic ion transport and metabolism
glpQ	Glycerophosphoryl diester phosphodiesterase, involved in the utilization of the glycerol moiety of phospholipids and triglycerides after their breakdown	ND	2.43612	C	Energy production and conversion
ybaV	Helix-hairpin-helix 3 family protein	ND	2.48642	L	Replication, recombination and repair
sra	30S ribosomal subunit protein S22	ND	2.63633	J	Translation, ribosomal structure and biogenesis
tnaA	Tryptophanase or tryptophan indole-lyase (TnaA) enzyme that catalyzes the cleavage of L-tryptophan to indole, pyruvate and NH4+	ND	2.96196	E	Amino acid transport and metabolism
dinQ	dinQ encodes a small (27 amino acid) toxic protein that localises to the inner membrane in E. coli K-12	ND	3.95621	-	-
